# Supplementary material for: WeiBI (web-based platform): Enriching integrated interaction network with increased coverage and functional proteins from genome-wide experimental OMICS data
Source: Sci Rep. 2020 Mar 27;10:5618. doi: 10.1038/s41598-020-62508-8 (PMC7101429; doi:10.1038/s41598-020-62508-8)
Supplement: Supplementary file 1 — Supplementary Table S1. [file 41598_2020_62508_MOESM1_ESM.csv]

node1	node2	score
FAS1	CEM1	0.999
FAS2	ACP1	0.999
FAS2	CEM1	0.999
MCT1	CEM1	0.999
HFA1	FAS1	0.999
POT1	POX1	0.999
ACC1	DUR1
FAS2	MCT1	0.999
MCT1	HFA1	0.999
HFA1	DUR1
ACC1	HFA1	0.999
ACC1	FAS1	0.999
FOX2	POX1	0.999
FAS2	FAS1	0.999
FAS2	ACC1	0.999
FOX2	POT1	0.999
FAS2	FOX2	0.998
FAS2	HFA1	0.998
MCT1	ACC1	0.998
ECI1	POT1	0.998
ECI1	FOX2	0.997
ECI1	POX1	0.997
FAS2	DUR1
FAS1	DUR1
POX1	FAA2	0.997
FAS1	OAR1	0.996
FAA1	POX1	0.994
OAR1	CEM1	0.993
FOX2	FAA2	0.992
FAS2	OAR1	0.992
ACC1	CEM1	0.99
HFA1	CEM1	0.99
FAA4	FAS1	0.987
FAA1	FAS1	0.986
FAA4	POX1	0.983
ACC1	ACP1	0.983
MCT1	FAS1	0.981
FAS1	FAA2	0.98
HFA1	FOX2	0.979
ACC1	FOX2	0.979
MCT1	DUR1
TGL3	YJU3	0.975
ACC1	POX1	0.974
FAA1	FAA4	0.973
CEM1	DUR1
ACP1	CEM1	0.971
TGL4	YJU3	0.97
TGL3	TGL4	0.969
FAS1	POT1	0.952
ACC1	POT1	0.941
ACC1	OLE1	0.94
FAA4	OLE1	0.939
FAS1	POX1	0.938
HFA1	ACP1	0.938
POX1	FAT1	0.932
FAA1	FAT1	0.925
FAA4	FAT1	0.925
FAA1	TGL3	0.922
TGL3	FAA4	0.922
ACP1	FAS1	0.92
FAA1	OLE1	0.917
ACC1	ECI1	0.911
HFA1	ECI1	0.911
FAA4	TGL4	0.905
FAA1	YJU3	0.904
HFA1	POX1	0.904
ACP1	DUR1
ECI1	FAS1	0.9
HFA1	POT1	0.899
FAA1	TGL4	0.898
FAA1	FOX2	0.896
MCT1	ACP1	0.894
ACP1	OAR1	0.894
FOX2	DUR1
FAA4	YJU3	0.878
ECI1	FAA2	0.874
FAA1	FAA2	0.873
FAS2	FAA4	0.869
TGL3	FAA2	0.868
FAA4	FAA2	0.866
FOX2	FAS1	0.865
FAA1	ACC1	0.861
FOX2	OAR1	0.86
FAS2	FAA1	0.854
FAS1	OLE1	0.854
ACC1	FAA4	0.85
POT1	FAA2	0.85
MCT1	OAR1	0.847
ACC1	OAR1	0.841
HFA1	OAR1	0.84
YJU3	FAA2	0.839
FAA4	FOX2	0.833
FAS2	FAA2	0.831
FAS2	OLE1	0.829
TGL4	FAA2	0.828
ACC1	FAA2	0.827
FOX2	CEM1	0.824
FAS1	FAT1	0.816
ECI1	DUR1
FAS2	FAT1	0.785
POT1	DUR1
OAR1	DUR1
HFA1	FAA2	0.776
POX1	DUR1
FAA4	HFA1	0.763
FAA1	HFA1	0.763
FAA1	POT1	0.76
HFA1	OLE1	0.743
ACP1	OLE1	0.709
FAA1	ECI1	0.703
ECI1	OAR1	0.703
OAR1	POT1	0.702
AADACL3	CCDC149	0.701
AADACL3	TOP2A	0.431
AADACL3	TOP2B	0.431
AADACL4	ABHD11	0.452
AADACL4	FAAH2	0.477
AADACL4	PAFAH2	0.429
AADACL4	PNPLA4	0.469
AADACL4	TOP2A	0.431
AADACL4	TOP2B	0.431
ACADM	ACAA1	0.985
ACADM	ACAA2	0.992
ACADM	ACAT1	0.988
ACADM	ACAT2	0.987
ACADM	ECHDC1	0.977
ACADM	ECHS1	0.982
ACADM	EHHADH	0.997
ACADM	HADHA	0.996
ACADM	HADHB	0.986
ACADM	PCCB	0.982
ACTL8	CAPZB	0.757
ACTL8	CFL1	0.771
ACTL8	CFL2	0.771
ACTL8	DSTN	0.771
ACTL8	MYO5C	0.743
ACTL8	PFN1	0.751
ACTL8	PFN2	0.751
ADPRHL2	BZW1	0.455
ADPRHL2	IMPDH2	0.439
ADPRHL2	MACROD2	0.429
ADPRHL2	MGAM	0.526
ADPRHL2	PARG	0.631
ADPRHL2	PARP1	0.549
ADPRHL2	PARP10	0.498
ADPRHL2	PARP2	0.447
ADPRHL2	PCID2	0.774
ADPRHL2	WDTC1	0.424
AMPD2	ADK	0.971
AMPD2	ADSS	0.952
AMPD2	ADSSL1	0.945
AMPD2	AK8	0.938
AMPD2	APRT	0.964
AMPD2	ENSG00000250741	0.943
AMPD2	HPRT1	0.961
AMPD2	IMPDH2	0.954
AMPD2	NT5C1A	0.943
AMPD2	NT5E	0.952
ARID1A	ACTL6A	0.986
ARID1A	SMARCA2	0.991
ARID1A	SMARCA4	0.995
ARID1A	SMARCB1	0.991
ARID1A	SMARCC1	0.991
ARID1A	SMARCC2	0.992
ARID1A	SMARCD1	0.987
ARID1A	SMARCD2	0.983
ARID1A	SMARCD3	0.984
ARID1A	SMARCE1	0.988
ATXN7L2	AP4E1	0.722
ATXN7L2	AP4M1	0.774
ATXN7L2	ATXN7L3	0.969
ATXN7L2	CCDC101	0.733
ATXN7L2	TADA3	0.675
ATXN7L2	TAF11	0.666
ATXN7L2	TAF12	0.729
ATXN7L2	TAF5L	0.644
ATXN7L2	TAF6L	0.694
ATXN7L2	USP22	0.801
ATXN7L3	ATXN7L2	0.969
ATXN7L3	CCDC101	0.99
ATXN7L3	TADA3	0.995
ATXN7L3	TAF5L	0.994
ATXN7L3	TAF6L	0.979
ATXN7L3	USP22	0.997
BCAS2	AQR	0.996
BCAS2	BUD31	0.996
BCAS2	CDC40	0.996
BCAS2	CDC5L	0.999
BCAS2	PLRG1	0.999
BCAS2	PRPF19	0.999
BCAS2	PRPF3	0.996
BCAS2	PRPF8	0.998
BCAS2	RBM22	0.996
BCAS2	XAB2	0.997
BCL10	CARD10	0.993
BCL10	CARD11	0.993
BCL10	CARD9	0.985
BCL10	IKBKB	0.981
BCL10	IKBKG	0.98
BCL10	MALT1	0.994
BCL10	NFKB1	0.966
BCL10	PRKCQ	0.972
BCL10	RIPK2	0.974
BCL10	TRAF6	0.961
BCL2L15	BCL2L1	0.494
BCL2L15	CRB3	0.411
C1orf123	DNAJC17	0.777
C1orf123	ENSG00000228049	0.434
C1orf123	HYOU1	0.424
C1orf123	IBA57	0.417
C1orf123	MANF	0.419
C1orf123	POLR2J	0.434
C1orf123	POLR2J2	0.434
C1orf123	POLR2J3	0.434
C1orf123	PRPF19	0.429
C1orf123	UBA6	0.426
CACHD1	AK4	0.539
CACHD1	ALG6	0.562
CACHD1	ATG4C	0.594
CACHD1	ATG4D	0.588
CACHD1	CACNB1	0.514
CACHD1	EFCAB7	0.597
CACHD1	KANK4	0.615
CACHD1	LRRC4	0.545
CACHD1	TMEM125	0.641
CACHD1	TMEM53	0.601
CAMTA1	BRD9	0.513
CAMTA1	CALM1	0.674
CAMTA1	CALM2	0.679
CAMTA1	CALM3	0.674
CAMTA1	HDAC5	0.482
CAMTA1	NPPA	0.732
CAMTA1	PRKCE	0.498
CAMTA1	PRKD1	0.483
CAMTA1	WDFY3	0.404
CAMTA1	WWTR1	0.496
CASP9	AKT1	0.993
CASP9	APAF1	0.999
CASP9	BCL2L1	0.978
CASP9	BIRC2	0.994
CASP9	BIRC3	0.986
CASP9	BIRC5	0.989
CASP9	BIRC7	0.981
CASP9	CYCS	0.999
CASP9	DIABLO	0.987
CASP9	XIAP	0.998
CASZ1	AKT1	0.482
CASZ1	ANGPTL7	0.507
CASZ1	C1orf127	0.518
CASZ1	CCAR1	0.547
CASZ1	EZH2	0.443
CASZ1	IL3	0.525
CASZ1	KTI12	0.414
CASZ1	UBE2V2	0.422
CASZ1	ZFP1	0.869
CSDE1	DHX9	0.909
CSDE1	HNRNPU	0.906
CSDE1	IGF2BP1	0.918
CSDE1	MAX	0.901
CSDE1	MYC	0.916
CSDE1	PABPC1	0.825
CSDE1	PAIP1	0.801
CSDE1	STRAP	0.883
CSDE1	SYNCRIP	0.972
CSDE1	YBX1	0.926
CHD5	CHD3	0.814
CHD5	CHD4	0.875
CHD5	GATAD2A	0.858
CHD5	GATAD2B	0.901
CHD5	HDAC1	0.944
CHD5	HDAC2	0.946
CHD5	MTA1	0.814
CHD5	MTA2	0.941
CHD5	RBBP4	0.833
CHD5	RBBP7	0.941
CLIC4	ACADS	0.774
CLIC4	CLIC2	0.894
CLIC4	CLIC5	0.893
CLIC4	CLIC6	0.732
CLIC4	CRKL	0.779
CLIC4	HIVEP2	0.731
CLIC4	HRH3	0.761
CLIC4	PPM1A	0.699
CLIC4	TPRN	0.774
CLIC4	UBA2	0.774
CLSPN	ATRIP	0.973
CLSPN	CDC45	0.977
CLSPN	CDC7	0.981
CLSPN	CHEK1	0.993
CLSPN	PLK1	0.987
CLSPN	RAD17	0.988
CLSPN	RAD9A	0.986
CLSPN	TIMELESS	0.975
CLSPN	TIPIN	0.971
CLSPN	TOPBP1	0.975
CMPK1	CMPK2	0.981
CMPK1	ENTPD3	0.969
CMPK1	NME1	0.969
CMPK1	NME1-NME2	0.967
CMPK1	NME2	0.969
CMPK1	NME4	0.986
CMPK1	NME6	0.961
CMPK1	NT5M	0.961
CMPK1	UCKL1	0.96
CMPK1	UMPS	0.976
CMPK2	CMPK1	0.981
CMPK2	ENTPD3	0.9
CMPK2	NME1	0.961
CMPK2	NME1-NME2	0.961
CMPK2	NME2	0.961
CMPK2	NME4	0.981
CMPK2	NME6	0.961
CMPK2	NT5M	0.95
CMPK2	UCKL1	0.95
CMPK2	UMPS	0.951
COL16A1	COL13A1	0.924
COL16A1	COL1A1	0.94
COL16A1	COL3A1	0.933
COL16A1	COL4A1	0.941
COL16A1	COL5A1	0.938
COL16A1	COL5A2	0.924
COL16A1	COL5A3	0.922
COL16A1	COL6A1	0.931
COL16A1	COL6A2	0.928
COL16A1	COL8A1	0.928
COL11A1	COL10A1	0.932
COL11A1	COL12A1	0.926
COL11A1	COL1A1	0.927
COL11A1	COL1A2	0.928
COL11A1	COL24A1	0.925
COL11A1	COL2A1	0.931
COL11A1	COL3A1	0.938
COL11A1	COL5A2	0.954
COL11A1	COL9A1	0.925
COL11A1	COL9A2	0.925
CPT2	ACADL	0.944
CPT2	ACADM	0.957
CPT2	ACADVL	0.967
CPT2	ACOX1	0.951
CPT2	ACOX3	0.942
CPT2	CPT1A	0.953
CPT2	CPT1B	0.953
CPT2	CPT1C	0.953
CPT2	CRAT	0.95
CPT2	PPARA	0.942
CRYZ	CREB1	0.91
CRYZ	DCXR	0.777
CRYZ	DECR1	0.905
CRYZ	EHHADH	0.738
CRYZ	FOS	0.926
CRYZ	FXYD2	0.9
CRYZ	HADHA	0.747
CRYZ	JUN	0.933
CRYZ	NFE2L2	0.97
CRYZ	NQO1	0.928
CYP4B1	AGMO	0.551
CYP4B1	C5orf4	0.555
CYP4B1	CH25H	0.578
CYP4B1	CYP7B1	0.609
CYP4B1	MSMO1	0.572
CYP4B1	POR	0.564
CYP4B1	PTGIS	0.584
CYP4B1	SC5DL	0.551
CYP4B1	SIGMAR1	0.563
CYP4B1	SQLE	0.638
CYR61	CTNNB1	0.928
CYR61	FOS	0.947
CYR61	ITGAM	0.905
CYR61	ITGAV	0.943
CYR61	ITGB2	0.903
CYR61	ITGB3	0.901
CYR61	ITGB5	0.94
CYR61	JUN	0.942
CYR61	MKL1	0.915
CYR61	SRF	0.917
DBT	ACLY	0.997
DBT	BCKDHA	0.997
DBT	BCKDHB	0.998
DBT	DHTKD1	0.993
DBT	DLD	0.998
DBT	ENSG00000255730	0.996
DBT	OGDH	0.995
DBT	OGDHL	0.971
DBT	PDHA1	0.992
DBT	PDHB	0.994
DCLRE1B	ERCC1	0.937
DCLRE1B	ERCC4	0.942
DCLRE1B	FANCD2	0.96
DCLRE1B	FANCM	0.953
DCLRE1B	MUS81	0.951
DCLRE1B	POT1	0.938
DCLRE1B	SLX4	0.952
DCLRE1B	TERF1	0.943
DCLRE1B	TERF2	0.986
DCLRE1B	TINF2	0.944
DEPDC1	ANLN	0.774
DEPDC1	ASPM	0.799
DEPDC1	BUB1	0.784
DEPDC1	CCNA2	0.802
DEPDC1	DLGAP5	0.827
DEPDC1	HMMR	0.823
DEPDC1	KIF14	0.756
DEPDC1	NCAPG	0.785
DEPDC1	PBK	0.825
DEPDC1	TTK	0.814
DIRAS3	IARS	0.727
DIRAS3	PHLPP1	0.662
DIRAS3	PHLPP2	0.665
DIRAS3	PIKFYVE	0.609
DIRAS3	POTEE	0.594
DIRAS3	POTEF	0.6
DIRAS3	POTEI	0.594
DIRAS3	POTEJ	0.594
DIRAS3	RAF1	0.722
DIRAS3	RIPK4	0.645
DPH5	ATPBD4	0.977
DPH5	CD2AP	0.774
DPH5	DPH1	0.965
DPH5	DPH2	0.975
DPH5	DPH3	0.855
DPH5	EEF2	0.982
DPH5	NIP7	0.725
DPH5	RPF2	0.72
DPH5	WDR85	0.906
DPH5	ZYX	0.77
DVL1	AXIN1	0.997
DVL1	AXIN2	0.986
DVL1	CTNNB1	0.991
DVL1	DAAM1	0.985
DVL1	LRP6	0.989
DVL1	NKD1	0.986
DVL1	NKD2	0.991
DVL1	WNT1	0.988
DVL1	WNT3A	0.991
DVL1	WNT5A	0.99
ENO1	BPGM	0.987
ENO1	GAPDH	0.999
ENO1	GAPDHS	0.983
ENO1	PGAM1	0.997
ENO1	PGAM2	0.993
ENO1	PGK1	0.999
ENO1	PGK2	0.996
ENO1	PKLR	0.999
ENO1	PKM	0.999
ENO1	TPI1	0.999
EPHA2	EFNA1	0.999
EPHA2	EFNA2	0.997
EPHA2	EFNA3	0.995
EPHA2	EFNA4	0.997
EPHA2	EFNA5	0.999
EPHA2	EFNB1	0.99
EPHA2	EFNB2	0.996
EPHA2	EFNB3	0.988
EPHA2	ENSG00000251246	0.988
EPHA2	EPHA1	0.982
EPS15	AP2A1	0.989
EPS15	CLTB	0.993
EPS15	CLTC	0.992
EPS15	EPN1	0.992
EPS15	EPN2	0.995
EPS15	FCHO1	0.994
EPS15	HIP1	0.986
EPS15	HIP1R	0.992
EPS15	SNAP91	0.993
EPS15	SYNJ1	0.986
ESPN	CD2AP	0.735
ESPN	DPYSL3	0.729
EVI5	AURKB	0.933
EVI5	BIRC5	0.934
EXTL1	B3GAT3	0.527
EXTL1	CHST9	0.541
EXTL1	EXTL3	0.906
EXTL1	HS6ST1	0.546
EXTL1	HS6ST3	0.518
EXTL1	NDST1	0.639
EXTL1	NDST2	0.636
EXTL1	NDST3	0.637
EXTL1	NDST4	0.571
EXTL1	TRAP1	0.731
EXTL2	B3GAT3	0.587
EXTL2	CHPF	0.548
EXTL2	CHPF2	0.546
EXTL2	CHST9	0.54
EXTL2	CSGALNACT1	0.431
EXTL2	CSGALNACT2	0.48
EXTL2	EXTL3	0.839
EXTL2	GJC1	0.774
EXTL2	GLT25D1	0.473
EXTL2	LPAR1	0.606
FAM46B	C2orf54	0.407
FAM46B	FRA10AC1	0.638
FAM46C	MB21D1	0.54
FAM46C	MCOLN2	0.454
FAM46C	NOL6	0.445
FAM46C	RTP4	0.44
FAM46C	SMCR7	0.511
FAM46C	SMCR7L	0.533
FAM46C	TAMM41	0.466
FBXO2	BTRC	0.937
FBXO2	CCNF	0.95
FBXO2	CUL1	0.961
FBXO2	FBXO7	0.941
FBXO2	RBX1	0.953
FBXO2	SKP1	0.993
FBXO2	SKP2	0.938
FBXO2	STUB1	0.942
FBXO2	UBE2D2	0.939
FBXO2	UBE2L3	0.935
FNBP1L	ACTR2	0.912
FNBP1L	AMPH	0.931
FNBP1L	CTTN	0.922
FNBP1L	DNM2	0.936
FNBP1L	FCHO2	0.928
FNBP1L	PACSIN1	0.91
FNBP1L	PACSIN2	0.922
FNBP1L	PACSIN3	0.946
FNBP1L	SNX9	0.915
FNBP1L	WASL	0.988
FPGT	BHMT	0.448
FPGT	BHMT2	0.456
FPGT	ENSG00000243207	0.444
FPGT	FUK	0.918
FPGT	HHLA1	0.591
FPGT	NLN	0.503
FPGT	PLCXD2	0.545
FPGT	PLCXD3	0.503
FPGT	PPAN	0.444
FPGT	TSTA3	0.932
FUBP1	ANXA2	0.801
FUBP1	ERCC2	0.661
FUBP1	ERCC3	0.698
FUBP1	FUBP3	0.786
FUBP1	HNRNPF	0.739
FUBP1	IMMT	0.752
FUBP1	PCBP1	0.798
FUBP1	PKM	0.775
FUBP1	PUF60	0.965
FUBP1	SNRNP70	0.723
GALE	CLC	0.91
GALE	ENSG00000258728	0.99
GALE	GALK1	0.991
GALE	GALK2	0.968
GALE	GALM	0.935
GALE	GALT	0.999
GALE	LALBA	0.903
GALE	UAP1	0.959
GALE	UGDH	0.984
GALE	UGP2	0.977
GADD45A	CCNB1	0.971
GADD45A	CDK1	0.963
GADD45A	FOXO3	0.965
GADD45A	FOXO4	0.961
GADD45A	MAP2K6	0.975
GADD45A	MAP3K4	0.982
GADD45A	MAPK8	0.969
GADD45A	MYC	0.975
GADD45A	PCNA	0.988
GADD45A	TP53	0.989
GBP1	IRF1	0.974
GBP1	IRF2	0.932
GBP1	IRF3	0.931
GBP1	IRF7	0.963
GBP1	IRF9	0.964
GBP1	OAS1	0.964
GBP1	OAS2	0.966
GBP1	OAS3	0.96
GBP1	OASL	0.95
GBP1	TRIM22	0.978
GBP2	IFIT1	0.946
GBP2	IFIT2	0.954
GBP2	IFIT3	0.946
GBP2	IRF1	0.967
GBP2	IRF7	0.952
GBP2	IRF9	0.945
GBP2	MX1	0.951
GBP2	MX2	0.943
GBP2	STAT2	0.943
GBP2	TRIM22	0.952
GBP5	FCGR1A	0.924
GBP5	FCGR1B	0.93
GBP5	IRF1	0.947
GBP5	IRF7	0.943
GBP5	IRF9	0.93
GBP5	OAS1	0.931
GBP5	OAS2	0.945
GBP5	OAS3	0.926
GBP5	OASL	0.929
GBP5	TRIM22	0.948
GJB3	AP1S1	0.532
GJB3	CLEC2A	0.529
GJB3	KCNQ3	0.526
GJB3	KCNQ4	0.81
GJB3	KRT10	0.54
GJB3	LOR	0.526
GJB3	NIPAL4	0.543
GJB3	PKP1	0.526
GJB3	SLC26A4	0.504
GJB3	TECTA	0.533
GLMN	CUL2	0.844
GLMN	CUL4A	0.87
GLMN	CUL7	0.837
GLMN	DDB1	0.805
GLMN	DTL	0.744
GLMN	FBXW8	0.788
GLMN	FKBP4	0.925
GLMN	RBX1	0.946
GLMN	SKP1	0.747
GLMN	TCEB2	0.764
GNL2	FTSJ3	0.975
GNL2	GNL3	0.995
GNL2	GNL3L	0.992
GNL2	GTPBP4	0.999
GNL2	MAK16	0.974
GNL2	NOP2	0.976
GNL2	NSA2	0.999
GNL2	PES1	0.99
GNL2	SDAD1	0.974
GNL2	TSR1	0.972
GSTM1	CYP1A1	0.987
GSTM1	CYP1A2	0.961
GSTM1	CYP1B1	0.961
GSTM1	CYP2B6	0.955
GSTM1	CYP2E1	0.977
GSTM1	CYP3A4	0.948
GSTM1	EPHX1	0.972
GSTM1	GSTM2	0.99
GSTM1	GSTO2	0.945
GSTM1	GSTT1	0.995
HDAC1	CHD4	0.993
HDAC1	EZH2	0.992
HDAC1	MTA1	0.998
HDAC1	RBBP4	0.998
HDAC1	RBBP7	0.998
HDAC1	SIN3A	0.998
HDAC1	SIN3B	0.996
HDAC1	SMARCA4	0.994
HDAC1	SMARCA5	0.993
HDAC1	SUDS3	0.995
HES2	HEY1	0.563
HES2	NOTCH1	0.621
HES2	NOTCH2	0.605
HES2	NOTCH3	0.572
HES2	NOTCH4	0.568
HES2	TCF12	0.501
HES2	TCF3	0.519
HES2	TCF4	0.518
HES3	HES2	0.91
HES3	HES6	0.495
HES3	HEY1	0.408
HES3	HEY2	0.441
HES3	HEYL	0.441
HES3	NOTCH1	0.442
HES3	NOTCH2	0.4
HMGCL	ACAA1	0.937
HMGCL	ACAA2	0.95
HMGCL	ACAT1	0.937
HMGCL	ACAT2	0.937
HMGCL	ACLY	0.945
HMGCL	AUH	0.954
HMGCL	BDH1	0.931
HMGCL	HMGCS1	0.963
HMGCL	HMGCS2	0.963
HMGCL	OXCT1	0.931
HAO2	AGPS	0.873
HAO2	AGXT	0.969
HAO2	AGXT2	0.885
HAO2	CAT	0.968
HAO2	DAO	0.926
HAO2	GLDC	0.708
HAO2	GRHPR	0.97
HAO2	HAO1	0.825
HAO2	HOGA1	0.928
HAO2	PGP	0.944
HMGCS2	ACAA1	0.992
HMGCS2	ACAA2	0.993
HMGCS2	ACAT1	0.995
HMGCS2	ACAT2	0.993
HMGCS2	FABP1	0.94
HMGCS2	HADHB	0.991
HMGCS2	HMGCL	0.963
HMGCS2	HMGCLL1	0.947
HMGCS2	HMGCR	0.99
HMGCS2	PPARA	0.942
HP1BP3	DDOST	0.524
HP1BP3	FTSJ3	0.643
HP1BP3	H2AFV	0.657
HP1BP3	H2AFZ	0.672
HP1BP3	NFIA	0.774
HP1BP3	OTUD3	0.597
HP1BP3	RIOK2	0.774
HP1BP3	TMCO4	0.633
HP1BP3	TPBG	0.518
HP1BP3	UBXN10	0.572
IFI6	IFI35	0.985
IFI6	IFIT1	0.992
IFI6	IFIT3	0.988
IFI6	ISG15	0.994
IFI6	MX1	0.994
IFI6	OAS1	0.989
IFI6	OAS2	0.987
IFI6	OAS3	0.987
IFI6	OASL	0.986
IFI6	RSAD2	0.985
IL22RA1	IL10RA	0.95
IL22RA1	IL10RB	0.99
IL22RA1	IL20RB	0.983
IL22RA1	IL22	0.997
IL22RA1	IL22RA2	0.943
IL22RA1	IL24	0.947
IL22RA1	STAT1	0.95
IL22RA1	STAT3	0.953
IL22RA1	STAT5A	0.936
IL22RA1	STAT5B	0.934
CPSF3L	INTS1	0.996
CPSF3L	INTS10	0.995
CPSF3L	INTS2	0.995
CPSF3L	INTS3	0.989
CPSF3L	INTS4	0.995
CPSF3L	INTS5	0.995
CPSF3L	INTS6	0.994
CPSF3L	INTS7	0.989
CPSF3L	POLR2A	0.994
CPSF3L	ZC3H8	0.986
JAK1	IL10RA	0.994
JAK1	PTPN11	0.985
JAK1	SOCS1	0.986
JAK1	SOCS3	0.99
JAK1	STAT1	0.994
JAK1	STAT2	0.992
JAK1	STAT3	0.995
JAK1	STAT5A	0.998
JAK1	STAT5B	0.998
JAK1	STAT6	0.997
JUN	ATF3	0.998
JUN	FOS	0.999
JUN	FOSB	0.998
JUN	FOSL1	0.997
JUN	FOSL2	0.997
JUN	MAPK1	0.997
JUN	MAPK10	0.996
JUN	MAPK8	0.999
JUN	MAPK9	0.998
JUN	NFATC2	0.996
KCNJ14	CACNA1G	0.484
KCNJ14	GNAQ	0.8
KCNJ14	KCNJ12	0.809
KCNJ14	KCNJ2	0.807
KCNJ14	KCNJ4	0.81
KCNJ14	KCNQ1	0.829
KCNJ14	KCNQ2	0.815
KCNJ14	KCNQ3	0.812
KCNJ14	KCNQ4	0.822
KCNJ14	KCNQ5	0.81
KIF1B	KIF21A	0.921
KIF1B	KIF5A	0.923
KIF1B	KIF5B	0.925
KIF1B	KIFAP3	0.926
KIF1B	KIFC1	0.921
KIF1B	KIFC2	0.926
KIF1B	KLC1	0.931
KIF1B	KLC2	0.929
KIF1B	KLC3	0.924
KIF1B	RACGAP1	0.929
L1TD1	AFP	0.443
L1TD1	DNMT3B	0.44
L1TD1	DPPA4	0.666
L1TD1	IGFBP1	0.417
L1TD1	INADL	0.456
L1TD1	KANK4	0.506
L1TD1	LIN28A	0.799
L1TD1	NANOG	0.555
L1TD1	SPTSSB	0.419
L1TD1	TYR	0.444
LCK	CD247	0.992
LCK	CD8A	0.992
LCK	LAT	0.99
LCK	LCP2	0.982
LCK	PIK3CA	0.983
LCK	PTPN22	0.984
LCK	PTPRC	0.993
LCK	SHC1	0.984
LCK	STAT3	0.984
LCK	VAV1	0.992
LRRC39	MIPOL1	0.608
LRRC39	NINL	0.608
LRRC39	POTEE	0.638
LRRC39	POTEF	0.638
LRRC39	POTEI	0.638
LRRC39	POTEJ	0.638
LRRC39	PPIE	0.687
LRRC39	PPP1R42	0.633
LRRC39	PRKAR1B	0.589
LRRC39	RIPK4	0.73
LRRC40	CNPY3	0.776
LRRC40	ISLR	0.662
LRRC40	KCTD3	0.789
LRRC40	MRI1	0.777
LRRC40	POTEE	0.642
LRRC40	POTEF	0.642
LRRC40	POTEI	0.642
LRRC40	POTEJ	0.642
LRRC40	PPIE	0.687
LRRC40	RIPK4	0.73
LRRC41	ASB3	0.941
LRRC41	ASB4	0.937
LRRC41	ASB6	0.936
LRRC41	CUL2	0.934
LRRC41	CUL5	0.936
LRRC41	RBX1	0.942
LRRC41	RNF7	0.936
LRRC41	SPSB4	0.934
LRRC41	TCEB1	0.956
LRRC41	TCEB2	0.957
LRRC8D	POTEE	0.638
LRRC8D	POTEF	0.638
LRRC8D	POTEI	0.638
LRRC8D	POTEJ	0.638
LRRC8D	PPIE	0.687
LRRC8D	PRKACB	0.595
LRRC8D	PRKAR1A	0.589
LRRC8D	PRKAR1B	0.589
LRRC8D	PRKX	0.591
LRRC8D	RIPK4	0.73
MAN2A2	COG1	0.907
MAN2A2	COG2	0.907
MAN2A2	COG3	0.904
MAN2A2	COG7	0.905
MAN2A2	GOLGA5	0.903
MAN2A2	MAN1A1	0.955
MAN2A2	MAN1A2	0.95
MAN2A2	MAN1C1	0.945
MAN2A2	MGAT1	0.959
MAN2A2	MGAT2	0.96
MEAF6	CXorf67	0.629
MEAF6	FAM22A	0.458
MEAF6	PHF1	0.443
MECR	ACAA2	0.911
MECR	ACADS	0.828
MECR	ACADSB	0.826
MECR	ACADVL	0.827
MECR	DECR1	0.836
MECR	ECHS1	0.951
MECR	HADHA	0.972
MECR	HADHB	0.91
MECR	PPT1	0.902
MECR	PPT2	0.902
MFAP2	ELN	0.987
MFAP2	FBLN2	0.934
MFAP2	FBLN5	0.93
MFAP2	FBN1	0.972
MFAP2	FBN2	0.98
MFAP2	FBN3	0.933
MFAP2	LOX	0.946
MFAP2	MFAP1	0.974
MFAP2	MFAP3	0.981
MFAP2	MFAP4	0.932
MIB2	DLL1	0.966
MIB2	HERC2	0.925
MIB2	JAG2	0.965
MIB2	STUB1	0.932
MIB2	UBB	0.921
MIB2	UBC	0.92
MIB2	UBE2D2	0.939
MIB2	UBE2N	0.959
MIB2	UBR1	0.932
MIB2	UBR2	0.932
MIER1	AGXT2L1	0.521
MIER1	AGXT2L2	0.533
MIER1	DMAP1	0.546
MIER1	HDAC1	0.611
MIER1	HDAC2	0.581
MIER1	HIAT1	0.523
MIER1	HIATL1	0.568
MIER1	MRGBP	0.871
MIER1	SP1	0.668
MIER1	TUBB1	0.525
MFN2	ATG5	0.93
MFN2	FIS1	0.933
MFN2	MAP1LC3A	0.929
MFN2	MAP1LC3B	0.931
MFN2	MFN1	0.94
MFN2	PARK2	0.986
MFN2	PINK1	0.989
MFN2	UBB	0.937
MFN2	UBC	0.937
MFN2	VDAC1	0.953
MFSD2A	BEND5	0.542
MFSD2A	C10orf10	0.442
MFSD2A	ERVFRD-1	0.658
MFSD2A	GCM1	0.55
MFSD2A	KIAA1161	0.489
MMEL1	CLPP	0.425
MMEL1	IL12RB2	0.605
MMEL1	KIF5A	0.432
MMEL1	NLGN3	0.506
MMEL1	OLIG3	0.487
MMEL1	PADI4	0.483
MMEL1	PIP4K2C	0.489
MMEL1	RNF128	0.465
MMEL1	SLC22A4	0.43
MMEL1	TNPO3	0.616
FAM54B	ARMC1	0.428
FAM54B	PPP1R11	0.441
MTHFR	AMT	0.961
MTHFR	BHMT	0.926
MTHFR	MTHFD1	0.992
MTHFR	MTHFD1L	0.896
MTHFR	MTHFD2	0.96
MTHFR	MTHFD2L	0.951
MTHFR	MTR	0.999
MTHFR	SHMT1	0.984
MTHFR	SHMT2	0.976
MTHFR	TYMS	0.98
MUL1	IDE	0.906
MUL1	MAT2B	0.9
MUL1	PTRH2	0.9
MUL1	RHOT1	0.903
MUL1	TOMM20	0.913
MUL1	TOMM70A	0.901
MUL1	USP30	0.916
MUL1	VDAC1	0.906
MUL1	VDAC2	0.9
MUL1	VDAC3	0.9
MUTYH	APEX1	0.99
MUTYH	APEX2	0.766
MUTYH	MLH1	0.814
MUTYH	MSH2	0.915
MUTYH	MSH6	0.925
MUTYH	OGG1	0.739
MUTYH	PCNA	0.89
MUTYH	PMS1	0.815
MUTYH	PMS2	0.762
MUTYH	POLA1	0.715
NBPF3	ALPL	0.818
NBPF3	NBPF15	0.61
NBPF3	OR4C3	0.41
NBPF3	OR52I2	0.493
NBPF3	OR8J1	0.407
NBPF3	OR8U1	0.408
NBPF3	SLC4A2	0.51
NBPF3	TSEN15	0.608
NBPF3	USP38	0.488
NGF	BCL2L11	0.968
NGF	CASP3	0.978
NGF	MAPK1	0.968
NGF	MAPK3	0.968
NGF	MAPK8	0.98
NGF	NGFR	0.995
NGF	NTRK1	0.998
NGF	NTRK2	0.969
NGF	PLG	0.976
NGF	SHC1	0.974
NOL9	EXOSC10	0.927
NOL9	EXOSC9	0.928
NOL9	HEATR1	0.927
NOL9	LAS1L	0.998
NOL9	PELP1	0.98
NOL9	SENP3	0.947
NOL9	TEX10	0.99
NOL9	UTP15	0.928
NOL9	WDR12	0.949
NOL9	WDR18	0.981
NRAS	ARAF	0.988
NRAS	BRAF	0.995
NRAS	EGFR	0.983
NRAS	ERBB2	0.98
NRAS	ERBB3	0.974
NRAS	MAP2K1	0.977
NRAS	PIK3CA	0.998
NRAS	PIK3CD	0.996
NRAS	PIK3CG	0.996
NRAS	RAF1	0.995
NOTCH2	DLL1	0.976
NOTCH2	DLL4	0.973
NOTCH2	HES5	0.979
NOTCH2	LFNG	0.981
NOTCH2	MAML1	0.982
NOTCH2	MFNG	0.976
NOTCH2	NEURL	0.984
NOTCH2	NEURL1B	0.984
NOTCH2	PSEN2	0.982
NOTCH2	RBPJ	0.999
OMA1	ALB	0.702
OMA1	DPP4	0.821
OMA1	ERMP1	0.727
OMA1	IMMP2L	0.753
OMA1	LAP3	0.922
OMA1	NAALADL1	0.701
OMA1	PRDM10	0.717
OMA1	SLC24A6	0.734
OMA1	SORCS2	0.701
OMA1	SORL1	0.708
OVGP1	ADAM2	0.904
OVGP1	ADAM20	0.9
OVGP1	ADAM21	0.9
OVGP1	ADAM30	0.9
OVGP1	B4GALT1	0.901
OVGP1	SELV	0.873
OVGP1	ZP1	0.914
OVGP1	ZP2	0.918
OVGP1	ZP3	0.926
OVGP1	ZP4	0.918
PARK7	LRRK2	0.855
PARK7	MIF	0.828
PARK7	NIT2	0.858
PARK7	PARK2	0.939
PARK7	PINK1	0.97
PARK7	PRDX2	0.904
PARK7	PRDX5	0.842
PARK7	PTEN	0.845
PARK7	SNCA	0.982
PARK7	SOD1	0.884
PINK1	MFN1	0.983
PINK1	MFN2	0.989
PINK1	PARK2	0.998
PINK1	PARK7	0.97
PINK1	SQSTM1	0.946
PINK1	TOMM20	0.967
PINK1	TOMM40	0.945
PINK1	TOMM70A	0.945
PINK1	UBC	0.958
PINK1	VDAC1	0.948
PLOD1	COL1A1	0.936
PLOD1	COL1A2	0.937
PLOD1	COL2A1	0.929
PLOD1	COL3A1	0.937
PLOD1	COL4A1	0.941
PLOD1	COL4A2	0.932
PLOD1	COL4A5	0.93
PLOD1	COL5A1	0.94
PLOD1	GLT25D1	0.956
PLOD1	NSD1	0.958
PRMT6	HIST1H2AA	0.91
PRMT6	HIST1H2AC	0.91
PRMT6	HIST1H2AD	0.913
PRMT6	HIST1H2AH	0.91
PRMT6	HIST1H2AJ	0.91
PRMT6	HIST2H2AA3	0.934
PRMT6	HIST2H2AB	0.91
PRMT6	HIST2H2AC	0.927
PRMT6	HIST2H3A	0.947
PRMT6	HIST3H2A	0.91
RAD54L	BLM	0.944
RAD54L	BROVCA4	0.868
RAD54L	CHEK1	0.833
RAD54L	DMC1	0.855
RAD54L	RAD51	0.971
RAD54L	RAD51B	0.865
RAD54L	RAD51C	0.864
RAD54L	RAD51D	0.869
RAD54L	RAD52	0.949
RAD54L	RECQL	0.904
RAP1A	ARAF	0.99
RAP1A	BRAF	0.99
RAP1A	CDC42	0.984
RAP1A	RAF1	0.999
RAP1A	RALGDS	0.984
RAP1A	RAP1GAP	0.996
RAP1A	RAPGEF1	0.98
RAP1A	RAPGEF2	0.98
RAP1A	RAPGEF3	0.98
RAP1A	RAPGEF4	0.987
RBM15	ALYREF	0.902
RBM15	HERC5	0.626
RBM15	KHDRBS1	0.835
RBM15	MAP1LC3A	0.595
RBM15	MAPRE2	0.703
RBM15	MKL1	0.829
RBM15	MKL2	0.727
RBM15	MRTO4	0.812
RBM15	NXF1	0.674
RBM15	RAE1	0.701
RCC2	AURKB	0.987
RCC2	BIRC5	0.952
RCC2	CDCA8	0.975
RCC2	CENPE	0.949
RCC2	INCENP	0.985
RCC2	KIF2C	0.956
RCC2	MAPRE1	0.963
RCC2	PDS5A	0.943
RCC2	PLK1	0.951
RCC2	RANGAP1	0.943
REG4	ADAM9	0.482
REG4	CDX2	0.603
REG4	FGF2	0.426
REG4	GATA6	0.45
REG4	GLI1	0.496
REG4	ITGA2	0.812
REG4	NCAN	0.8
REG4	REG3A	0.84
REG4	TGFA	0.424
REG4	UBE2I	0.423
RHBDL2	CEP295NL	0.44
RHBDL2	CSDA	0.523
RHBDL2	ECI1	0.487
RHBDL2	EFNB2	0.799
RHBDL2	EFNB3	0.877
RHBDL2	EGF	0.424
RHBDL2	EGFR	0.412
RHBDL2	EPHA5	0.479
RHBDL2	MOCS3	0.425
RHBDL2	RASL10A	0.486
RHOC	ARHGAP1	0.973
RHOC	ARHGAP35	0.972
RHOC	ARHGDIA	0.995
RHOC	ARHGDIB	0.991
RHOC	ARHGDIG	0.984
RHOC	ARHGEF3	0.989
RHOC	PKN1	0.986
RHOC	PKN2	0.983
RHOC	PKN3	0.983
RHOC	ROCK2	0.975
RLF	MYCL1	0.763
RLF	PHLPP1	0.481
RLF	PHLPP2	0.481
RLF	POTEE	0.568
RLF	POTEF	0.568
RLF	POTEI	0.568
RLF	POTEJ	0.568
RLF	RIPK4	0.509
RLF	RIT1	0.467
RLF	RIT2	0.441
RNF11	CDC34	0.85
RNF11	ITCH	0.771
RNF11	SMURF2	0.854
RNF11	STAM2	0.737
RNF11	STAMBP	0.842
RNF11	UBA52	0.898
RNF11	UBE2D1	0.806
RNF11	UBE2D2	0.744
RNF11	UBE2D3	0.736
RNF11	UBE2N	0.765
RNF220	KBTBD8	0.913
RNF220	KLHDC5	0.908
RNF220	KLHL20	0.907
RNF220	KLHL25	0.909
RNF220	RNF126	0.907
RNF220	UBE2D3	0.935
RNF220	UBE2E1	0.917
RNF220	UBE2E2	0.917
RNF220	UBE2E3	0.917
RNF220	UFL1	0.907
RPA2	ATM	0.991
RPA2	ATR	0.99
RPA2	MCM2	0.993
RPA2	MCM3	0.993
RPA2	MCM4	0.995
RPA2	MCM5	0.998
RPA2	PCNA	0.997
RPA2	RAD52	0.996
RPA2	RPA1	0.999
RPA2	RPA3	0.999
RSPO1	DKK1	0.94
RSPO1	LGR4	0.995
RSPO1	LGR5	0.996
RSPO1	LGR6	0.97
RSPO1	LRP6	0.967
RSPO1	RNF43	0.993
RSPO1	RSPO4	0.91
RSPO1	UBB	0.907
RSPO1	UBC	0.908
RSPO1	ZNRF3	0.986
S100A1	ANXA6	0.687
S100A1	FKBP4	0.803
S100A1	HSP90AA1	0.929
S100A1	HSP90AB1	0.877
S100A1	HSPA1B	0.609
S100A1	HSPA4	0.691
S100A1	LY96	0.919
S100A1	PPID	0.832
S100A1	S100A2	0.613
S100A1	TLR4	0.949
SDC3	AGRP	0.946
SDC3	CASK	0.951
SDC3	CTTN	0.949
SDC3	EGFR	0.947
SDC3	FGF2	0.979
SDC3	GPC1	0.964
SDC3	HSPG2	0.946
SDC3	PTN	0.984
SDC3	SDC2	0.947
SDC3	SDC4	0.945
SDHB	ACLY	0.999
SDHB	ENSG00000255292	0.994
SDHB	FH	0.986
SDHB	SDHA	0.999
SDHB	SDHC	0.999
SDHB	SDHD	0.999
SDHB	SUCLA2	0.989
SDHB	SUCLG1	0.992
SDHB	SUCLG2	0.978
SDHB	UQCRFS1	0.98
SFPQ	FUS	0.823
SFPQ	HNRNPD	0.838
SFPQ	MATR3	0.935
SFPQ	NONO	0.996
SFPQ	NUP210	0.774
SFPQ	PTK6	0.934
SFPQ	RBM14	0.727
SFPQ	RNF43	0.823
SFPQ	SLTM	0.796
SFPQ	WBP11	0.774
SGIP1	AMPH	0.938
SGIP1	AP2A1	0.971
SGIP1	AP2A2	0.917
SGIP1	EGF	0.928
SGIP1	EPS15	0.957
SGIP1	ITSN1	0.946
SGIP1	REPS1	0.935
SGIP1	SH3GL2	0.958
SGIP1	SH3GL3	0.958
SGIP1	TF	0.939
SH3BGRL3	AHCYL1	0.51
SH3BGRL3	CAPNS1	0.612
SH3BGRL3	GNAI2	0.512
SH3BGRL3	PFN1	0.474
SH3BGRL3	RHOG	0.569
SH3BGRL3	STXBP3	0.509
SH3BGRL3	TNF	0.42
SH3BGRL3	TNNT3	0.523
SH3BGRL3	USP3	0.503
SLC16A1	ABCC8	0.608
SLC16A1	BSG	0.992
SLC16A1	CHCHD10	0.615
SLC16A1	CISD3	0.606
SLC16A1	NDUFS3	0.617
SLC16A1	SLC16A3	0.907
SLC16A1	SLC16A8	0.906
SLC16A1	SLC17A1	0.694
SLC16A1	SLC18A1	0.76
SLC16A1	SLC18B1	0.783
SPSB1	ASB3	0.934
SPSB1	ASB4	0.93
SPSB1	ASB6	0.921
SPSB1	ASB9	0.931
SPSB1	CUL5	0.945
SPSB1	LRRC41	0.932
SPSB1	RNF7	0.925
SPSB1	SKP1	0.952
SPSB1	TCEB1	0.97
SPSB1	TCEB2	0.922
STIL	ASPM	0.933
STIL	CENPJ	0.97
STIL	CEP63	0.869
STIL	KIF11	0.772
STIL	MELK	0.773
STIL	NCAPG	0.79
STIL	PLK4	0.975
STIL	PTCH1	0.901
STIL	SHH	0.948
STIL	TTK	0.811
SYCP1	FKBP6	0.942
SYCP1	H2AFX	0.937
SYCP1	SMC1B	0.957
SYCP1	STAG3	0.951
SYCP1	SYCE1	0.994
SYCP1	SYCE2	0.993
SYCP1	SYCE3	0.956
SYCP1	SYCP2	0.986
SYCP1	SYCP3	0.984
SYCP1	TEX12	0.961
SZT2	FIBCD1	0.58
SZT2	FRY	0.41
SZT2	FRYL	0.466
SZT2	NSG1	0.561
SZT2	PIKFYVE	0.438
TACSTD2	ATIC	0.524
TACSTD2	C1QBP	0.599
TACSTD2	CLDN4	0.412
TACSTD2	CLDN7	0.464
TACSTD2	CLK2	0.781
TACSTD2	KIAA1109	0.699
TACSTD2	LMLN	0.53
TACSTD2	NRG1	0.416
TACSTD2	PRKAA2	0.595
TACSTD2	TG	0.483
TAL1	GATA1	0.875
TAL1	GATA2	0.831
TAL1	KAT2B	0.701
TAL1	LDB1	0.861
TAL1	LDB2	0.839
TAL1	LMO1	0.781
TAL1	LMO2	0.947
TAL1	RUNX1	0.827
TAL1	TCF12	0.726
TAL1	TCF3	0.908
TCEB3	CDK12	0.95
TCEB3	GTF2F1	0.944
TCEB3	GTF2F2	0.947
TCEB3	LEO1	0.977
TCEB3	POLR2A	0.966
TCEB3	SUPT4H1	0.928
TCEB3	SUPT5H	0.931
TCEB3	TCEA1	0.96
TCEB3	TCEB1	0.997
TCEB3	TCEB2	0.991
TGFBR3	ACVR2A	0.919
TGFBR3	ARRB2	0.967
TGFBR3	BAMBI	0.924
TGFBR3	CTGF	0.927
TGFBR3	FKBP1A	0.913
TGFBR3	OCLN	0.905
TGFBR3	PARD6A	0.906
TGFBR3	TGFBR1	0.961
TGFBR3	TGFBR2	0.969
TGFBR3	TGFBRAP1	0.903
THRAP3	CDK8	0.923
THRAP3	MED1	0.942
THRAP3	MED13	0.904
THRAP3	MED14	0.914
THRAP3	MED16	0.912
THRAP3	MED17	0.912
THRAP3	MED24	0.911
THRAP3	MED4	0.902
THRAP3	MED8	0.9
THRAP3	RBM14	0.944
TIE1	ACACA	0.875
TIE1	ACACB	0.875
TIE1	ANGPT1	0.844
TIE1	ANGPT2	0.918
TIE1	ANGPT4	0.871
TIE1	ANGPTL1	0.822
TIE1	LRGUK	0.781
TIE1	PHLPP1	0.85
TIE1	PHLPP2	0.845
TIE1	VEGFA	0.794
TMCO4	AP1M1	0.413
TMCO4	AP1M2	0.413
TMCO4	AP2M1	0.413
TMCO4	AP4M1	0.413
TMCO4	AP5M1	0.413
TMCO4	DDOST	0.581
TMCO4	HP1BP3	0.633
TMCO4	OTUD3	0.683
TMCO4	RNF186	0.408
TMCO4	UBXN10	0.644
TMEM48	KPNB1	0.978
TMEM48	NUP107	0.989
TMEM48	NUP133	0.961
TMEM48	NUP153	0.988
TMEM48	NUP205	0.96
TMEM48	NUP210	0.975
TMEM48	NUP35	0.998
TMEM48	NUP62	0.974
TMEM48	NUP93	0.994
TMEM48	UBE2I	0.978
TMEM50A	LEPROT	0.831
TMEM50A	LEPROTL1	0.841
TMEM50A	METAP1	0.473
TMEM50A	RHCE	0.869
TMEM59	ATG16L1	0.649
TMEM59	LACE1	0.441
TMEM59	LMBRD1	0.425
TMEM69	AKR7A2	0.487
TMEM69	AKR7A3	0.453
TMEM69	C19orf21	0.581
TMEM69	CCDC137	0.481
TMEM69	CCDC17	0.567
TMEM69	GALR1	0.484
TMEM69	GPBP1	0.639
TMEM69	GPBP1L1	0.517
TMEM69	PRSS57	0.509
TMEM69	TCTE1	0.525
TMEM201	EMD	0.67
TMEM201	LMNA	0.621
TMEM201	LMNB1	0.454
TMEM201	NUP35	0.626
TMEM201	SUN1	0.453
TMEM201	SUN2	0.46
TMEM201	TMEM209	0.426
TMEM201	XPNPEP1	0.629
TMEM222	ABHD16A	0.483
TMEM222	OGFOD3	0.427
TMEM222	ZNF768	0.491
TOE1	DDIT4L	0.626
TOE1	RBM8A	0.626
TOE1	SF3B2	0.643
TOE1	WIBG	0.503
TRAPPC6A	RAB1A	0.954
TRAPPC6A	TRAPPC1	0.994
TRAPPC6A	TRAPPC10	0.994
TRAPPC6A	TRAPPC2	0.99
TRAPPC6A	TRAPPC2L	0.955
TRAPPC6A	TRAPPC3	0.997
TRAPPC6A	TRAPPC4	0.995
TRAPPC6A	TRAPPC5	0.994
TRAPPC6A	TRAPPC8	0.951
TRAPPC6A	TRAPPC9	0.949
TRIT1	ADSS	0.633
TRIT1	ADSSL1	0.633
TRIT1	ALKBH8	0.648
TRIT1	IMPDH2	0.621
TRIT1	KIAA1456	0.586
TRIT1	MLH3	0.61
TRIT1	TMCO2	0.534
TRIT1	TOP2A	0.616
TRIT1	TOP2B	0.618
TRIT1	TRMT1	0.536
TSHB	ADM2	0.924
TSHB	ADRB2	0.919
TSHB	CGA	0.973
TSHB	CRH	0.926
TSHB	FSHR	0.969
TSHB	GHRH	0.924
TSHB	GHRHR	0.934
TSHB	LHCGR	0.941
TSHB	POMC	0.947
TSHB	TSHR	0.98
TTC39A	CCDC171	0.414
TTC39A	FRMD3	0.454
TTC39A	LURAP1L	0.416
TTC39A	SNAPC3	0.41
UBR4	CUL2	0.925
UBR4	FBXO9	0.928
UBR4	HECTD1	0.95
UBR4	HECTD2	0.925
UBR4	HERC4	0.929
UBR4	HUWE1	0.928
UBR4	UBE2O	0.935
UBR4	UBE3A	0.932
UBR4	UBR1	0.946
UBR4	UBR2	0.955
UROD	ALAD	0.928
UROD	ALAS2	0.792
UROD	CPOX	0.997
UROD	DPYD	0.779
UROD	FECH	0.931
UROD	HMBS	0.955
UROD	PPOX	0.907
UROD	RTL1	0.741
UROD	TYW1	0.705
UROD	UROS	0.989
USP1	FANCD2	0.981
USP1	FANCI	0.969
USP1	FANCL	0.963
USP1	PCNA	0.988
USP1	RAD18	0.956
USP1	RFC4	0.961
USP1	UBA52	0.983
USP1	UBB	0.956
USP1	UBC	0.962
USP1	WDR48	0.999
USP48	GMPS	0.709
USP48	HID1	0.616
USP48	NUP188	0.78
USP48	PFAS	0.546
USP48	TRAF2	0.9
USP48	UBA6	0.846
USP48	UCHL3	0.685
USP48	USP21	0.632
USP48	VPS35	0.547
USP48	ZC3HAV1	0.544
VAV3	CDC42	0.955
VAV3	GRAP2	0.94
VAV3	LCP2	0.978
VAV3	PIK3R1	0.934
VAV3	PLCG1	0.935
VAV3	RAC1	0.951
VAV3	RAC2	0.944
VAV3	RHOA	0.961
VAV3	RHOG	0.96
VAV3	SYK	0.982
VPS13D	ATP6V0A2	0.437
VPS13D	EIF2B1	0.518
VPS13D	PIKFYVE	0.566
VPS13D	PPP2R1A	0.426
VPS13D	PSMC1	0.418
VPS13D	PYGB	0.414
VPS13D	RALY	0.492
VPS13D	RALYL	0.516
VPS13D	TMEM134	0.418
VPS13D	TMEM230	0.418
VTCN1	BTLA	0.817
VTCN1	CD80	0.528
VTCN1	CD86	0.502
VTCN1	CTLA4	0.574
VTCN1	ICOSLG	0.535
VTCN1	IL10	0.68
VTCN1	IL6	0.561
VTCN1	PDCD1	0.487
VTCN1	PDCD1LG2	0.703
VTCN1	SPOP	0.527
WARS2	AARS	0.796
WARS2	FARS2	0.948
WARS2	FARSB	0.823
WARS2	IARS2	0.8
WARS2	MARS2	0.807
WARS2	RARS2	0.814
WARS2	TARS2	0.809
WARS2	WARS	0.899
WARS2	YARS	0.902
WARS2	YARS2	0.851
WDR77	CDK4	0.966
WDR77	CLNS1A	0.966
WDR77	HIST2H2AA3	0.97
WDR77	HIST2H2AC	0.97
WDR77	PRMT5	0.999
WDR77	SNRPB	0.96
WDR77	SNRPD1	0.954
WDR77	SNRPD2	0.976
WDR77	SNRPD3	0.967
WDR77	SNRPE	0.972
YBX1	EIF4A3	0.957
YBX1	HNRNPA1	0.957
YBX1	HNRNPA2B1	0.969
YBX1	HNRNPD	0.975
YBX1	HNRNPK	0.976
YBX1	HNRNPU	0.958
YBX1	LSM3	0.96
YBX1	SF3A2	0.976
YBX1	SNRPD1	0.978
YBX1	SYNCRIP	0.958
ZCCHC17	BUD31	0.812
ZCCHC17	CDC40	0.842
ZCCHC17	CWC22	0.658
ZCCHC17	GART	0.733
ZCCHC17	POLQ	0.736
ZCCHC17	PPP1R42	0.758
ZCCHC17	PRPF19	0.842
ZCCHC17	PRPF3	0.758
ZCCHC17	PRPF8	0.663
ZCCHC17	TRNT1	0.78
ZMYM1	C1orf212	0.441
ZMYM1	PHKG1	0.531
ZMYM1	PHKG2	0.531
ZNF436	OTUD7A	0.731
ZNF436	POTEE	0.568
ZNF436	POTEF	0.572
ZNF436	POTEI	0.568
ZNF436	POTEJ	0.574
ZNF436	TRIM28	0.928
ZNF436	UBC	0.577
ZNF436	USP44	0.748
ZNF436	USP5	0.622
ZNF436	YOD1	0.754
ZYG11B	ASB4	0.548
ZYG11B	COMMD1	0.54
ZYG11B	CUL2	0.904
ZYG11B	GLMN	0.54
ZYG11B	RBX1	0.644
ZYG11B	RNF7	0.599
ZYG11B	TCEB1	0.746
ZYG11B	TCEB2	0.773
ZYG11B	ZER1	0.595
ZYG11B	ZYG11A	0.549
ZZZ3	CCDC101	0.987
ZZZ3	CSRP2BP	0.981
ZZZ3	DR1	0.962
ZZZ3	KAT2A	0.967
ZZZ3	KAT2B	0.952
ZZZ3	MBIP	0.983
ZZZ3	TADA2A	0.971
ZZZ3	TADA3	0.986
ZZZ3	WDR5	0.979
ZZZ3	YEATS2	0.974
ABL2	ABL1	0.936
ABL2	CLASP1	0.915
ABL2	CLASP2	0.911
ABL2	CRK	0.931
ABL2	NCK1	0.953
ABL2	PSMA7	0.959
ABL2	RAC1	0.923
ABL2	RIN1	0.917
ABL2	ROBO1	0.92
ABL2	SLIT2	0.923
ADIPOR1	ADIPOQ	0.993
ADIPOR1	ADIPOR2	0.902
ADIPOR1	APPL1	0.96
ADIPOR1	INS	0.807
ADIPOR1	LEP	0.792
ADIPOR1	MLXIPL	0.912
ADIPOR1	PRKAA2	0.925
ADIPOR1	PRKAB2	0.901
ADIPOR1	PRKAG2	0.902
ADIPOR1	RETN	0.658
AHCTF1	NUP107	0.996
AHCTF1	NUP133	0.997
AHCTF1	NUP160	0.995
AHCTF1	NUP37	0.972
AHCTF1	NUP43	0.961
AHCTF1	NUP85	0.958
AHCTF1	RANBP2	0.973
AHCTF1	RANGAP1	0.921
AHCTF1	SEC13	0.961
AHCTF1	WAPAL	0.923
AKT3	FOXO1	0.991
AKT3	FOXO3	0.991
AKT3	MTOR	0.993
AKT3	PHLPP1	0.99
AKT3	PHLPP2	0.99
AKT3	PIK3CA	0.99
AKT3	PIK3CB	0.989
AKT3	PIK3CD	0.989
AKT3	PIK3CG	0.989
AKT3	TSC2	0.992
ANGPTL1	LMOD1	0.487
ANGPTL1	NEURL	0.499
ANGPTL1	NEURL1B	0.499
ANGPTL1	PDXP	0.619
ANGPTL1	PGP	0.619
ANGPTL1	TEK	0.728
ANGPTL1	TIE1	0.822
ARHGEF2	CDC42	0.948
ARHGEF2	CGN	0.93
ARHGEF2	MAPK8	0.911
ARHGEF2	RAC1	0.941
ARHGEF2	RAC2	0.926
ARHGEF2	RHOA	0.985
ARHGEF2	RHOB	0.964
ARHGEF2	RHOC	0.971
ARHGEF2	RHOG	0.928
ARHGEF2	RHOU	0.911
ARID4B	ARID4A	0.957
ARID4B	BRMS1	0.967
ARID4B	HDAC1	0.988
ARID4B	HDAC2	0.99
ARID4B	RBBP4	0.955
ARID4B	SAP130	0.979
ARID4B	SAP30	0.988
ARID4B	SIN3A	0.997
ARID4B	SIN3B	0.987
ARID4B	SUDS3	0.991
ARV1	ARL13B	0.595
ARV1	GPAA1	0.423
ARV1	JAG1	0.731
ARV1	PIGG	0.405
ARV1	PIGW	0.505
ARNT	AHR	0.981
ARNT	AKT1	0.96
ARNT	EGLN1	0.957
ARNT	EP300	0.964
ARNT	EPAS1	0.998
ARNT	EPO	0.961
ARNT	HIF1A	0.992
ARNT	HIF3A	0.988
ARNT	LDHA	0.961
ARNT	VEGFA	0.978
ASPM	BUB1	0.926
ASPM	KIF11	0.974
ASPM	KIF23	0.912
ASPM	MAD2L1	0.915
ASPM	NCAPG	0.936
ASPM	NDC80	0.934
ASPM	PRC1	0.916
ASPM	STIL	0.933
ASPM	TOP2A	0.937
ASPM	TTK	0.926
ATF3	ATF2	0.975
ATF3	ATF4	0.993
ATF3	CREB1	0.954
ATF3	DDIT3	0.976
ATF3	IFNG	0.949
ATF3	JUN	0.998
ATF3	JUNB	0.949
ATF3	JUND	0.944
ATF3	SMAD3	0.971
ATF3	TP53	0.981
ATP2B4	CALM2	0.858
ATP2B4	CD22	0.781
ATP2B4	NOS1	0.953
ATP2B4	PLN	0.927
ATP2B4	PRKACA	0.811
ATP2B4	PRKACB	0.821
ATP2B4	PRKACG	0.811
ATP2B4	PRKG1	0.812
ATP2B4	PRKG2	0.811
ATP2B4	TNNI3	0.901
BCL9	CTNNB1	0.989
BCL9	LEF1	0.955
BCL9	MEN1	0.915
BCL9	PYGO1	0.999
BCL9	PYGO2	0.99
BCL9	TCF7	0.922
BCL9	TCF7L1	0.927
BCL9	TCF7L2	0.983
BCL9	TLE1	0.918
BCL9	TLE3	0.923
C1orf21	DRAM1	0.51
C1orf21	PID1	0.473
C1orf21	TXLNG	0.469
C1orf35	ATP4B	0.503
C1orf35	BUD31	0.938
C1orf35	CDC40	0.843
C1orf35	PRPF19	0.843
C1orf35	RBM34	0.452
C1orf35	TMEM147	0.633
C1orf74	AZIN1	0.21
C1orf74	BAALC	0.228
C1orf74	CCDC176	0.329
C1orf74	CTCFL	0.161
C1orf74	G0S2	0.186
C1orf74	PF4V1	0.271
C1orf74	TAF1	0.155
C1orf74	TRAF3IP3	0.326
C1orf74	WDHD1	0.165
C1orf106	LATS1	0.403
C1orf106	LATS2	0.403
C1orf106	STK38	0.403
C1orf106	STK38L	0.403
CD5L	ABCG5	0.42
CD5L	ALCAM	0.422
CD5L	CD5	0.523
CD5L	IL6	0.51
CD5L	NR1H2	0.489
CD5L	SLCO1B1	0.482
CD5L	SPTB	0.528
CD5L	STAT3	0.423
CD5L	UGT1A1	0.676
CD5L	UGT1A6	0.701
CENPL	CENPA	0.973
CENPL	CENPH	0.976
CENPL	CENPI	0.978
CENPL	CENPK	0.986
CENPL	CENPM	0.977
CENPL	CENPN	0.984
CENPL	CENPO	0.973
CENPL	CENPQ	0.963
CENPL	CENPT	0.969
CENPL	CENPW	0.962
CENPF	BUB1	0.994
CENPF	BUB1B	0.99
CENPF	CCNB1	0.99
CENPF	CDK1	0.989
CENPF	CENPA	0.99
CENPF	CENPE	0.997
CENPF	FOXM1	0.991
CENPF	KIF2C	0.99
CENPF	NDC80	0.989
CENPF	NUF2	0.992
CHTOP	DDX39B	0.967
CHTOP	EIF4A3	0.94
CHTOP	FYTTD1	0.954
CHTOP	NXF1	0.942
CHTOP	NXT1	0.939
CHTOP	SARNP	0.948
CHTOP	THOC1	0.978
CHTOP	THOC2	0.986
CHTOP	THOC5	0.981
CHTOP	THOC7	0.985
CNIH4	KLHL1	0.4
CNIH4	KLHL18	0.662
CNIH4	KLHL2	0.595
CNIH4	KLHL3	0.572
CNIH4	KLHL5	0.439
CNIH4	MRPL13	0.476
CNIH4	PDE6D	0.53
CNIH4	PDE7A	0.565
CNIH4	PDE7B	0.556
CNIH4	RBX1	0.487
CNST	GGA1	0.703
CNST	GGA2	0.767
CNST	GJA1	0.689
CNST	GJB1	0.737
CNST	GJB2	0.737
CNST	GJB6	0.807
CNST	GJC1	0.82
CNST	LGI2	0.539
CNST	PPP1CA	0.771
CNST	PPP1CC	0.774
CREG1	COBL	0.418
CREG1	FCGR2A	0.434
CREG1	FCGR2B	0.434
CREG1	GATA1	0.423
CREG1	IGF2R	0.447
CRP	ADIPOQ	0.956
CRP	C1QA	0.968
CRP	C1R	0.928
CRP	C1S	0.931
CRP	IL6	0.978
CRP	INS	0.92
CRP	LEP	0.945
CRP	SERPINE1	0.917
CRP	STAT3	0.967
CRP	TNF	0.932
CRTC2	AKT1	0.959
CRTC2	CREB1	0.96
CRTC2	PRKAA1	0.933
CRTC2	PRKAA2	0.92
CRTC2	SIK1	0.971
CRTC2	SIK2	0.985
CRTC2	SIK3	0.971
CRTC2	YWHAB	0.933
CRTC2	YWHAQ	0.932
CRTC2	YWHAZ	0.927
CSRP1	ACTN1	0.432
CSRP1	CCL28	0.73
CSRP1	CFL1	0.448
CSRP1	DVL2	0.435
CSRP1	ISL1	0.482
CSRP1	LMO1	0.727
CSRP1	LMO2	0.539
CSRP1	LMO3	0.76
CSRP1	MED14	0.73
CSRP1	NUP214	0.774
DDX59	AGAP10	0.882
DDX59	BMS1	0.881
DDX59	DDX27	0.914
DDX59	DDX54	0.881
DDX59	DHX8	0.923
DDX59	FTSJ3	0.959
DDX59	NOC3L	0.884
DDX59	PES1	0.967
DDX59	RBM28	0.894
DDX59	SDAD1	0.952
DPT	ALDH2	0.489
DPT	CCNB1IP1	0.695
DPT	COX6C	0.698
DPT	DCN	0.827
DPT	DPAGT1	0.528
DPT	FH	0.528
DPT	IL4	0.553
DPT	RAD51B	0.523
DPT	TGFB1	0.673
DPT	THEMIS	0.758
DUSP10	ATF2	0.929
DUSP10	JKAMP	0.862
DUSP10	MAPK1	0.984
DUSP10	MAPK10	0.95
DUSP10	MAPK11	0.981
DUSP10	MAPK12	0.95
DUSP10	MAPK13	0.952
DUSP10	MAPK14	0.982
DUSP10	MAPK3	0.98
DUSP10	MAPK8	0.961
DNAH14	DNAH1	0.936
DNAH14	DNAH10	0.55
DNAH14	DNAH11	0.694
DNAH14	DNAH12	0.863
DNAH14	DNAH17	0.598
DNAH14	DNAH5	0.885
DNAH14	DNAH6	0.573
DNAH14	DNAH9	0.552
DNAH14	DYNC2H1	0.555
DNAH14	DYNLT3	0.552
ECM1	EGF	0.925
ECM1	FN1	0.916
ECM1	ITIH4	0.915
ECM1	LGALS3BP	0.917
ECM1	MMRN1	0.918
ECM1	SPARC	0.918
ECM1	THBS1	0.916
ECM1	TIMP1	0.923
ECM1	TIMP3	0.924
ECM1	VEGFA	0.917
EDEM3	EDEM1	0.818
EDEM3	EDEM2	0.824
EDEM3	ERLEC1	0.684
EDEM3	MAN2A1	0.831
EDEM3	OS9	0.747
EDEM3	PDIA2	0.655
EDEM3	PDIA3	0.694
EDEM3	PDIA4	0.66
EDEM3	SEL1L	0.88
EDEM3	UGGT1	0.724
EGLN1	ARNT	0.957
EGLN1	EGLN2	0.906
EGLN1	EGLN3	0.932
EGLN1	EPAS1	0.99
EGLN1	HIF1A	0.995
EGLN1	HIF3A	0.985
EGLN1	OS9	0.971
EGLN1	P4HTM	0.828
EGLN1	PRKCB	0.813
EGLN1	VHL	0.815
ENAH	ABL1	0.965
ENAH	BAIAP2	0.926
ENAH	CTNND1	0.948
ENAH	EVL	0.978
ENAH	FYB	0.934
ENAH	PFN1	0.981
ENAH	PFN2	0.973
ENAH	ROBO1	0.937
ENAH	SLIT2	0.929
ENAH	VASP	0.979
ESRRG	ENSG00000215700	0.819
ESRRG	MED1	0.921
ESRRG	NCOA1	0.985
ESRRG	NCOR1	0.686
ESRRG	NCOR2	0.676
ESRRG	NRIP1	0.833
ESRRG	PNRC2	0.879
ESRRG	PPARGC1A	0.735
ESRRG	SLC7A1	0.732
ESRRG	TLE1	0.846
FAM20B	TMEM38B	0.414
FAM20B	XYLT1	0.624
FAM20B	XYLT2	0.546
FAM63A	ALB	0.504
FAM63A	KIAA1614	0.442
FAM63A	MBOAT4	0.503
FAM63A	PRDM10	0.504
FAM63A	SPTAN1	0.514
FAM63A	VMP1	0.44
FAM63A	ZNF629	0.534
FAM78B	ALPK1	0.414
FAM78B	UMODL1	0.566
FAM129A	AKT1	0.565
FAM129A	KEAP1	0.488
FBXO28	CUL1	0.538
FBXO28	FBXL4	0.538
FBXO28	FBXO32	0.561
FBXO28	FBXO34	0.614
FBXO28	FBXO38	0.562
FBXO28	FBXO41	0.601
FBXO28	FBXO42	0.553
FBXO28	FBXO47	0.59
FBXO28	PSMB1	0.516
FBXO28	SKP1	0.8
FAIM3	CD40LG	0.582
FAIM3	CFLAR	0.487
FAIM3	IL2	0.436
FCGR2B	CD79A	0.953
FCGR2B	CD79B	0.925
FCGR2B	CSK	0.903
FCGR2B	DOK1	0.919
FCGR2B	FCER1A	0.912
FCGR2B	FCER1G	0.944
FCGR2B	INPP5D	0.971
FCGR2B	MS4A2	0.933
FCGR2B	RAF1	0.902
FCGR2B	RASA1	0.9
FH	ACLY	0.975
FH	CS	0.983
FH	MDH1	0.99
FH	MDH2	0.996
FH	ME1	0.979
FH	ME2	0.974
FH	ME3	0.978
FH	SDHA	0.986
FH	SDHB	0.986
FH	SDHC	0.985
FMO3	CYP1A2	0.632
FMO3	CYP2A6	0.623
FMO3	CYP2B6	0.616
FMO3	CYP2C9	0.959
FMO3	CYP2D6	0.956
FMO3	CYP2E1	0.568
FMO3	CYP3A4	0.959
FMO3	DECR1	0.562
FMO3	DMGDH	0.761
FMO3	KLHDC3	0.702
GBA	ASAH1	0.937
GBA	CCT3	0.911
GBA	CERS3	0.913
GBA	GALC	0.937
GBA	GBA2	0.916
GBA	GLB1	0.938
GBA	PSAP	0.959
GBA	SMPD1	0.935
GBA	TCP1	0.934
GBA	UGCG	0.94
GON4L	ASH1L	0.892
GON4L	BANP	0.526
GON4L	DHX16	0.503
GON4L	IARS	0.621
GON4L	OXT	0.566
GON4L	SULT2B1	0.596
GON4L	TBK1	0.496
GON4L	TNF	0.51
GON4L	VANGL1	0.503
GON4L	VANGL2	0.648
GPA33	CYP27A1	0.758
GPA33	HSF4	0.759
GPA33	PKP3	0.422
GPR37L1	CALML4	0.429
GPR37L1	KANK1	0.803
GPR37L1	PPIA	0.8
GPR37L1	PSAP	0.919
GPR37L1	SRP14	0.412
HEATR1	CIRH1A	0.999
HEATR1	NOL6	0.999
HEATR1	NOP14	0.999
HEATR1	PWP2	0.999
HEATR1	TBL3	0.999
HEATR1	UTP15	0.999
HEATR1	UTP20	0.999
HEATR1	WDR3	0.999
HEATR1	WDR36	0.999
HEATR1	WDR43	0.999
HFE2	BMP2	0.791
HFE2	BMP6	0.832
HFE2	CYBRD1	0.665
HFE2	HAMP	0.954
HFE2	HFE	0.875
HFE2	NEO1	0.994
HFE2	SLC40A1	0.823
HFE2	TF	0.668
HFE2	TFR2	0.952
HFE2	TMPRSS6	0.932
HIST1H2BL	H2AFJ	0.997
HIST1H2BL	H2AFX	0.997
HIST1H2BL	HIST1H2AA	0.996
HIST1H2BL	HIST1H2AC	0.997
HIST1H2BL	HIST1H2AD	0.998
HIST1H2BL	HIST1H2AH	0.996
HIST1H2BL	HIST1H2AJ	0.997
HIST1H2BL	HIST1H2BO	0.995
HIST1H2BL	HIST2H2AB	0.997
HIST1H2BL	HIST3H2A	0.997
